# Supplementary material for: A new genus and species of Thyasiridae (Mollusca, Bivalvia) from deep-water, Beaufort Sea, northern Alaska
Source: Zookeys. 2014 Dec 10;(462):11–26. doi: 10.3897/zookeys.462.6790 (PMC4284429; doi:10.3897/zookeys.462.6790)
Supplement: XML Treatment for Wallerconcha [file zookeys.462.6790-treatment1.xml]

<!DOCTYPE tp:taxon-treatment
  PUBLIC "-//TaxonX//DTD Taxonomic Treatment Publishing DTD v0 20100105//EN" "tax-treatment-NSO.dtd">
<tp:taxon-treatment xmlns:tp="http://www.plazi.org/taxpub"><tp:treatment-meta><kwd-group><label>Taxon classification</label><kwd><named-content content-type="kingdom">Animalia</named-content></kwd><kwd><named-content content-type="order">Lucinoida</named-content></kwd><kwd><named-content content-type="family">Thyasiridae</named-content></kwd></kwd-group><mixed-citation publication-type="journal"><person-group><name><surname>Valentich-Scott</surname><given-names>Paul</given-names></name><name><surname>Powell</surname><given-names>Charles L.</given-names></name><name><surname>II</surname><given-names/></name><name><surname>Lorenson</surname><given-names>Thomas D.</given-names></name><name><surname>Edwards</surname><given-names>Brian E.</given-names></name></person-group><article-title>A new genus and species of <tp:taxon-name><tp:taxon-name-part taxon-name-part-type="family">Thyasiridae</tp:taxon-name-part></tp:taxon-name> (<tp:taxon-name><tp:taxon-name-part taxon-name-part-type="phylum">Mollusca</tp:taxon-name-part></tp:taxon-name>, <tp:taxon-name><tp:taxon-name-part taxon-name-part-type="class">Bivalvia</tp:taxon-name-part></tp:taxon-name>) from deep-water, Beaufort Sea, northern Alaska</article-title><source>Zookeys</source><day>10</day><month>12</month><year>2014</year><volume>2014</volume><issue>462</issue><fpage>11</fpage><lpage>26</lpage><pub-id pub-id-type="doi">10.3897/zookeys.462.6790</pub-id></mixed-citation></tp:treatment-meta><tp:nomenclature><tp:taxon-name>
                            <tp:taxon-name-part taxon-name-part-type="genus">Wallerconcha</tp:taxon-name-part>
                            <object-id xmlns:xlink="http://www.w3.org/1999/xlink" content-type="zoobank" xlink:type="simple">http://zoobank.org/FD1C36AC-1554-4BBE-AFE6-C8955FA39558</object-id>
                        </tp:taxon-name><tp:taxon-authority>Valentich-Scott &amp; C. L. Powell</tp:taxon-authority><tp:taxon-status xmlns:xlink="http://www.w3.org/1999/xlink" xlink:type="simple">gen. n.</tp:taxon-status><xref ref-type="fig" rid="F3">Figures 3A–H</xref><xref ref-type="fig" rid="F7">, 7B</xref></tp:nomenclature><tp:treatment-sec sec-type="Type species"><title>Type species.</title><p><italic><tp:taxon-name><tp:taxon-name-part taxon-name-part-type="genus">Wallerconcha</tp:taxon-name-part> <tp:taxon-name-part taxon-name-part-type="species">sarae</tp:taxon-name-part></tp:taxon-name></italic> Valentich-Scott &amp; C.L. Powell, new species herein (Figures <xref ref-type="fig" rid="F3">3A–H</xref>, <xref ref-type="fig" rid="F7">7B</xref>). No other species are currently included in the genus.</p><fig id="F3" position="float" orientation="portrait"><label>Figure 3.</label><caption><p><bold>A–H.</bold> <italic><tp:taxon-name><tp:taxon-name-part taxon-name-part-type="genus">Wallerconcha</tp:taxon-name-part> <tp:taxon-name-part taxon-name-part-type="species">sarae</tp:taxon-name-part></tp:taxon-name></italic> gen. n., sp. n. <bold>A–H</bold> holotype, SBMNH 235481, length = 23.9 mm, height = 21.3 mm, width = 16.7 mm. <bold>A</bold> Exterior of right valve <bold>B</bold> Exterior of left valve <bold>C</bold> Dorsal view of both valves <bold>D</bold> Close up of periostracum of right valve <bold>E</bold> Interior of left valve <bold>F</bold> Interior of right valve <bold>G</bold> Close up of hinge of left valve <bold>H</bold> Close up of hinge of right valve.</p></caption><graphic xmlns:xlink="http://www.w3.org/1999/xlink" xlink:href="zookeys-462-011-g003.jpg" id="oo_35278.jpg" position="float" orientation="portrait" xlink:type="simple"/></fig></tp:treatment-sec><tp:treatment-sec sec-type="Description"><title>Description.</title><p>Shell moderate in size (length to 24 mm), subtrigonal, subequilateral, strongly inflated; beaks broad, strongly prosogyrous; posterior radial sulcus shallow; sculpture of moderate to strong, uneven commarginal ribs and striae; periostracum thick, dehiscent, medium to dark brown, wrinkled, without micro-spines; lunule absent; escutcheon long, moderately narrow, moderately impressed; ligament large, long, deeply sunken on a stout nymph; hinge edentulous or with minute tubercles; hinge fig well defined and strongly thickened posteriorly; anterior adductor muscle scar wide, long.</p></tp:treatment-sec><tp:treatment-sec sec-type="Etymology"><title>Etymology.</title><p>The genus is named in honor of Thomas R. Waller (Smithsonian Institution) for his significant contributions to our understanding of the evolution, biogeography and systematics of fossil and modern marine bivalves.</p></tp:treatment-sec><tp:treatment-sec sec-type="Comparisons"><title>Comparisons.</title><p><italic><tp:taxon-name><tp:taxon-name-part taxon-name-part-type="genus">Wallerconcha</tp:taxon-name-part></tp:taxon-name></italic> differs from all other members of the <tp:taxon-name><tp:taxon-name-part taxon-name-part-type="family">Thyasiridae</tp:taxon-name-part></tp:taxon-name> by the combination of four primary shell characteristics: 1) a well-defined hinge fig; 2) a heavy, deeply sunken nymph; and 3) a broad, elongate anterior adductor muscle scar that is not divided into two sections; 4) a dark, thick, wrinkled periostracum, without micro-spines.</p><p><italic><tp:taxon-name><tp:taxon-name-part taxon-name-part-type="genus">Wallerconcha</tp:taxon-name-part></tp:taxon-name></italic> is similar to the deep-water genus <italic><tp:taxon-name><tp:taxon-name-part taxon-name-part-type="genus">Spinaxinus</tp:taxon-name-part></tp:taxon-name></italic> Oliver &amp; Holmes, 2006 (type species, <italic><tp:taxon-name><tp:taxon-name-part taxon-name-part-type="genus">Spinaxinus</tp:taxon-name-part> <tp:taxon-name-part taxon-name-part-type="species">sentosus</tp:taxon-name-part></tp:taxon-name></italic> Oliver &amp; Holmes, 2006) (Figure <xref ref-type="fig" rid="F4">4A–D</xref>). The latter genus has a thin, translucent, minutely spinose periostracum (Figure <xref ref-type="fig" rid="F4">4D</xref>), whereas the periostracum of <italic><tp:taxon-name><tp:taxon-name-part taxon-name-part-type="genus">Wallerconcha</tp:taxon-name-part></tp:taxon-name></italic> is thick and wrinkled but lacks periostracal spines (Figure <xref ref-type="fig" rid="F3">3D</xref>). In addition, <italic><tp:taxon-name><tp:taxon-name-part taxon-name-part-type="genus">Wallerconcha</tp:taxon-name-part></tp:taxon-name></italic> has a much longer and wider anterior adductor muscle scar, and a longer and deeper nymph.</p><p>Another similar genus is <italic><tp:taxon-name><tp:taxon-name-part taxon-name-part-type="genus">Axinus</tp:taxon-name-part></tp:taxon-name></italic> G.B. Sowerby I, 1821 (type species <italic><tp:taxon-name><tp:taxon-name-part taxon-name-part-type="genus">Axinus</tp:taxon-name-part> <tp:taxon-name-part taxon-name-part-type="species">angulatus</tp:taxon-name-part></tp:taxon-name></italic> G.B. Sowerby I, 1821). <xref ref-type="bibr" rid="B29">Oliver and Holmes (2007a)</xref> reviewed several members of this genus and concluded that it has a large lunule, a moderate to strong posterior radial sulcus, a thin hinge fig, and lacks a heavy nymph, all features which separate it from <italic><tp:taxon-name><tp:taxon-name-part taxon-name-part-type="genus">Wallerconcha</tp:taxon-name-part></tp:taxon-name></italic>.</p><p><italic><tp:taxon-name><tp:taxon-name-part taxon-name-part-type="genus">Parathyasira</tp:taxon-name-part></tp:taxon-name></italic> Iredale, 1930 (type species <italic><tp:taxon-name><tp:taxon-name-part taxon-name-part-type="genus">Parathyasira</tp:taxon-name-part> <tp:taxon-name-part taxon-name-part-type="species">resupina</tp:taxon-name-part></tp:taxon-name></italic> Iredale, 1930) has an external sculpture of minute rows of spines, and a distinct radial sulcus. It also has a thin hinge fig and weak nymph, which are less robust than <italic><tp:taxon-name><tp:taxon-name-part taxon-name-part-type="genus">Wallerconcha</tp:taxon-name-part></tp:taxon-name></italic>. Both genera have an elongate anterior adductor muscle scar, whereas in <italic><tp:taxon-name><tp:taxon-name-part taxon-name-part-type="genus">Parathyasira</tp:taxon-name-part></tp:taxon-name></italic> the scar is usually divided into several sections, <italic><tp:taxon-name><tp:taxon-name-part taxon-name-part-type="genus">Wallerconcha</tp:taxon-name-part></tp:taxon-name></italic> has a single, broad scar.</p><fig id="F4" position="float" orientation="portrait"><label>Figure 4.</label><caption><p><bold>A–D</bold> <italic><tp:taxon-name><tp:taxon-name-part taxon-name-part-type="genus">Spinaxinus</tp:taxon-name-part> <tp:taxon-name-part taxon-name-part-type="species">sentosus</tp:taxon-name-part></tp:taxon-name></italic>. <bold>A–G</bold> holotype, NMW.Z. 2002.108.1, length = 13.5 mm, height = 13.3 mm, width = 8.6 mm. <bold>A</bold> Exterior of right valve <bold>B</bold> Interior of left valve <bold>C</bold> Dorsal view of both valves <bold>D</bold> Scanning electron micrograph of periostracum, scale bar = 200 µm. Photo credit P. Graham Oliver and Anna M. Holmes, National Museum of Wales.</p></caption><graphic xmlns:xlink="http://www.w3.org/1999/xlink" xlink:href="zookeys-462-011-g004.jpg" id="oo_35279.jpg" position="float" orientation="portrait" xlink:type="simple"/></fig><p><italic><tp:taxon-name><tp:taxon-name-part taxon-name-part-type="genus">Maorithyas</tp:taxon-name-part> <tp:taxon-name-part taxon-name-part-type="species">marama</tp:taxon-name-part></tp:taxon-name></italic> Fleming, 1950, the type species of the genus, has a very thin hinge fig, lacks a heavy nymph, and has a shorter anterior adductor muscle scar (Figures <xref ref-type="fig" rid="F5">5A–G</xref>, <xref ref-type="fig" rid="F7">7A</xref>) when compared to <italic><tp:taxon-name><tp:taxon-name-part taxon-name-part-type="genus">Wallerconcha</tp:taxon-name-part></tp:taxon-name></italic>.</p><fig id="F5" position="float" orientation="portrait"><label>Figure 5.</label><caption><p><bold>A–G</bold> <italic><tp:taxon-name><tp:taxon-name-part taxon-name-part-type="genus">Maorithyas</tp:taxon-name-part> <tp:taxon-name-part taxon-name-part-type="species">marama</tp:taxon-name-part></tp:taxon-name></italic>, holotype, GNS–TM 305, length = 18.7 mm, height = 17.2 mm, width = 13.7 mm. <bold>A</bold> Exterior of right valve <bold>B</bold> Exterior of left valve <bold>C</bold> Dorsal view of both valves <bold>D</bold> Interior of left valve <bold>B</bold> Interior of right valve <bold>F</bold> Close up of hinge of left valve <bold>G</bold> Close up of hinge of right valve.</p></caption><graphic xmlns:xlink="http://www.w3.org/1999/xlink" xlink:href="zookeys-462-011-g005.jpg" id="oo_35280.jpg" position="float" orientation="portrait" xlink:type="simple"/></fig><p><xref ref-type="bibr" rid="B25">Okutani et al. (1999)</xref> placed their new, deep-water Japanese thyasirid species into the shallow-water genus <italic><tp:taxon-name><tp:taxon-name-part taxon-name-part-type="genus">Maorithyas</tp:taxon-name-part></tp:taxon-name></italic> Fleming, 1950. They chose the generic placement of <italic><tp:taxon-name><tp:taxon-name-part taxon-name-part-type="genus">Maorithyas</tp:taxon-name-part> <tp:taxon-name-part taxon-name-part-type="species">hadalis</tp:taxon-name-part></tp:taxon-name></italic> <xref ref-type="bibr" rid="B25">Okutani et al., 1999</xref> based on the shallow posterior radial sulcus, and relatively heavy sculpture. The internal shell characteristics of <italic><tp:taxon-name><tp:taxon-name-part taxon-name-part-type="genus">Maorithyas</tp:taxon-name-part> <tp:taxon-name-part taxon-name-part-type="species">hadalis</tp:taxon-name-part></tp:taxon-name></italic> (holotype, NSMT 71431), namely the periostracum, hinge fig, nymph and anterior adductor muscle scar place it outside of <italic><tp:taxon-name><tp:taxon-name-part taxon-name-part-type="genus">Maorithyas</tp:taxon-name-part></tp:taxon-name></italic> or <italic><tp:taxon-name><tp:taxon-name-part taxon-name-part-type="genus">Wallerconcha</tp:taxon-name-part></tp:taxon-name></italic> (Figure <xref ref-type="fig" rid="F6">6A–H</xref>). It potentially belongs in a new genus, but that description is outside the scope of this paper.</p><fig id="F6" position="float" orientation="portrait"><label>Figure 6.</label><caption><p><bold>A–H</bold> <italic><tp:taxon-name><tp:taxon-name-part taxon-name-part-type="genus">Maorithyas</tp:taxon-name-part> <tp:taxon-name-part taxon-name-part-type="species">hadalis</tp:taxon-name-part></tp:taxon-name></italic>, holotype, NSMT 71431, length = 26.7 mm, height = 24.1 mm, width = 13.4 mm. <bold>A</bold> Exterior of right valve <bold>B</bold> Exterior of left valve <bold>C</bold> Dorsal view of both valves <bold>D</bold> Close up of periostracum of right valve <bold>E</bold> Interior of left valve <bold>F</bold> Interior of right valve <bold>G</bold> Close up of hinge of left valve <bold>H</bold> Close up of hinge of right valve.</p></caption><graphic xmlns:xlink="http://www.w3.org/1999/xlink" xlink:href="zookeys-462-011-g006.jpg" id="oo_35281.jpg" position="float" orientation="portrait" xlink:type="simple"/></fig><fig id="F7" position="float" orientation="portrait"><label>Figure 7.</label><caption><p>Comparison of adductor muscle scars and pallial lines of left valves of holotypes. <bold>A</bold> <italic><tp:taxon-name><tp:taxon-name-part taxon-name-part-type="genus">Maorithyas</tp:taxon-name-part> <tp:taxon-name-part taxon-name-part-type="species">marama</tp:taxon-name-part></tp:taxon-name></italic>, holotype <bold>B</bold> <italic><tp:taxon-name><tp:taxon-name-part taxon-name-part-type="genus">Wallerconcha</tp:taxon-name-part> <tp:taxon-name-part taxon-name-part-type="species">sarae</tp:taxon-name-part></tp:taxon-name></italic>, holotype <bold>C</bold> <italic><tp:taxon-name><tp:taxon-name-part taxon-name-part-type="genus">Spinaxinus</tp:taxon-name-part> <tp:taxon-name-part taxon-name-part-type="species">sentosus</tp:taxon-name-part></tp:taxon-name></italic>, holotype. – Not to scale.</p></caption><graphic xmlns:xlink="http://www.w3.org/1999/xlink" xlink:href="zookeys-462-011-g007.jpg" id="oo_35282.jpg" position="float" orientation="portrait" xlink:type="simple"/></fig></tp:treatment-sec><ref-list><ref id="B29"><mixed-citation xmlns:xlink="http://www.w3.org/1999/xlink" xlink:type="simple"><person-group><name name-style="western"><surname>Oliver</surname><given-names>PG</given-names></name><name name-style="western"><surname>Holmes</surname><given-names>AM</given-names></name></person-group> (<year>2007a</year>) <article-title>A new species of <italic><tp:taxon-name><tp:taxon-name-part taxon-name-part-type="genus">Axinus</tp:taxon-name-part></tp:taxon-name></italic> (<tp:taxon-name><tp:taxon-name-part taxon-name-part-type="class">Bivalvia</tp:taxon-name-part></tp:taxon-name>: <tp:taxon-name><tp:taxon-name-part taxon-name-part-type="superfamily">Thyasiroidea</tp:taxon-name-part></tp:taxon-name>) from the Baby Bare Seamount, Cascadia Basin, NE Pacific with a description of the anatomy.</article-title><source>Journal of Conchology</source><volume>39</volume>(<issue>4</issue>): <fpage>363</fpage>–<lpage>375</lpage>.</mixed-citation></ref><ref id="B25"><mixed-citation xmlns:xlink="http://www.w3.org/1999/xlink" xlink:type="simple"><person-group><name name-style="western"><surname>Okutani</surname><given-names>O</given-names></name><name name-style="western"><surname>Fujikura</surname><given-names>K</given-names></name><name name-style="western"><surname>Kojima</surname><given-names>S</given-names></name></person-group> (<year>1999</year>) <article-title>Two new hadal bivalves of the Family <tp:taxon-name><tp:taxon-name-part taxon-name-part-type="family">Thyasiridae</tp:taxon-name-part></tp:taxon-name> from the convergent area of the Japan Trench.</article-title><source>Venus</source><volume>58</volume>(<issue>2</issue>): <fpage>49</fpage>–<lpage>59</lpage>.</mixed-citation></ref></ref-list></tp:taxon-treatment>
